# Supplementary material for: Crosstalk with keratinocytes causes GNAQ oncogene specificity in melanoma
Source: eLife. 2021 Dec 23;10:e71825. doi: 10.7554/eLife.71825 (PMC8747508; doi:10.7554/eLife.71825)
Supplement: Supplementary file 3. [file elife-71825-supp3.zip]

Archive with 1 entries (1 files):
- Supplementary File 3 December 19 2021.pzfx
